# Supplementary material for: On the possibility of oscillating in the Ebola virus dynamics and investigating the effect of the lifetime of T lymphocytes
Source: PLoS One. 2022 Mar 11;17(3):e0265065. doi: 10.1371/journal.pone.0265065 (PMC8916666; doi:10.1371/journal.pone.0265065)
Supplement: S1 File — (ZIP) [file pone.0265065.s001.zip]

Archive with 15 entries (14 files):
- codes/
- codes/code_fig3.c
- codes/code_fig4a.c
- codes/code_fig4b.c
- codes/code_fig4c.c
- codes/code_fig6a.c
- codes/code_fig6b.c
- codes/code_fig6c.c
- codes/code_fig7a.c
- codes/code_fig7b.c
- codes/code_fig7c.c
- codes/code_fig7d.c
- codes/code_fig8.c
- codes/code_fig13.c
- codes/code_fig11.c
