# Supplementary material for: On the possibility of oscillating in the Ebola virus dynamics and investigating the effect of the lifetime of T lymphocytes
Source: PLoS One. 2022 Mar 11;17(3):e0265065. doi: 10.1371/journal.pone.0265065 (PMC8916666; doi:10.1371/journal.pone.0265065)
Supplement: S1 File — (ZIP) [file pone.0265065.s001.zip › codes/code_fig4c.c]

#include <stdlib.h>
#include <math.h>
#include <dislin.h>
#include <stdio.h>
#include <time.h>
#define p1 0.4  //production probability of ctl
#define p2 0.6  // probability of death of infected cell 
#define p3 0.4 // probability of death of ctl
#define p4 0.4
#define r 120
#define c 120
#define timestep 200
#define sample 50
int main()
{
	      int s,i , j ,k , p , a , b , H[r+2][c+2] , T[r+2][c+2] , inf[r+2][c+2],sam ;
	      int temp_H[r+2][c+2]={0} , temp_T[r+2][c+2]={0} , temp_inf[r+2][c+2]={0} ;
	      int n ,  nH , ntH , nT, ntT, ninf, ntinf , L , LL , k1, t ,val;
              float N1[timestep]={0},N2[timestep]={0},N3[timestep]={0},n1[sample+1][timestep]={0} , n2[sample+1][timestep]={0} ,n3[sample+1][timestep]={0} ,E1 , E2 , E3 , E4 ;
	//sam=sample-11;      
    sam=sample;    
	   //+++++++++++++++++++++++++++++++++++++++++++++++++++++++++++++++++++++++++++++++++++++++++++++++++++++++++++++++++++++++++++
	      
	printf("%3f\n",pow(7-5,2));
            //initializes dislin by setting default parameters// and setting  
	setpag("da4l");
	metafl("xwin");
	//metafl("tiff");
	disini();
	axspos(650,1900);
	axslen(1700,1700);

	pagera();
	pagfll(255);
	hsymbl(1);				
	marker(20);
	incmrk(-1);
	ticpos("revers","xyz");
	labdig(-1, "xyz");

	setclr(0);
    axclrs(-1,"all","xyz");
	//name("my","y");
	//setclr(50);

	    //srand(2);
    
             inline int cell_addition(val)
	     {
		float Rand_num1 = random()/(float)RAND_MAX;
		if (Rand_num1==1.0)
		{
		  Rand_num1 = random()/(float)RAND_MAX;
		}
		float P1,P2,P3,P4,P5,P6,P7,P8,P9,sum;
		
		P1 =  (1-temp_H[i][j])*(1-temp_T[i][j])*(1-temp_inf[i][j]);
		P2 =  (1-temp_H[i][j+1])*(1-temp_T[i][j+1])*(1-temp_inf[i][j+1]);
		P3 =  (1-temp_H[i][j+2])*(1-temp_T[i][j+2])*(1-temp_inf[i][j+2]);
		P4 =  (1-temp_H[i+1][j])*(1-temp_T[i+1][j])*(1-temp_inf[i+1][j]);
		P5 =  (1-temp_H[i+1][j+1])*(1-temp_T[i+1][j+1])*(1-temp_inf[i+1][j+1]);
		P6 =  (1-temp_H[i+1][j+2])*(1-temp_T[i+1][j+2])*(1-temp_inf[i+1][j+2]);
		P7 =  (1-temp_H[i+2][j])*(1-temp_T[i+2][j])*(1-temp_inf[i+2][j]);
		P8 =  (1-temp_H[i+2][j+1])*(1-temp_T[i+2][j+1])*(1-temp_inf[i+2][j+1]);
		P9 =  (1-temp_H[i+2][j+2])*(1-temp_T[i+2][j+2])*(1-temp_inf[i+2][j+2]);
		
		sum = P1+P2+P3+P4+P5+P6+P7+P8+P9;
		/*if(t==65)
		{
		 printf("p1=%3f p2=%3f p3=%3f p4=%3f p5=%3f  p6=%3f p7=%3f p8=%3f p9=%3f   random=%3f\n",P1/sum,P2/sum,P3/sum,P4/sum,P5/sum,P6/sum,P7/sum,P8/sum,P9/sum,Rand_num1);
		}*/
		 if((P1!=0)||(P2!=0)||(P3!=0)||(P4!=0)||(P5!=0)||(P6!=0)||(P7!=0)||(P8!=0)||(P9!=0))
		{
			
			if(Rand_num1 >= 0 & 
			   Rand_num1 < (P1/sum))
			{
				return (1);
			}
			else if(((P1)/sum) <= Rand_num1 &
					Rand_num1 < ((P1+P2)/sum))
			{
				return (2);
			}
			else if(((P1+P2)/sum) <= Rand_num1 &
					Rand_num1 < ((P1+P2+P3)/sum))
			{
				return (3);
			}
			else if(((P1+P2+P3)/sum) <= Rand_num1 & 
					Rand_num1 < ((P1+P2+P3+P4)/sum))
			{
				return (4);
			}
			else if (((P1+P2+P3+P4)/sum)<=Rand_num1 &
					 Rand_num1<((P1+P2+P3+P4+P5)/sum))
			{
				return (5);
			}
			else if (((P1+P2+P3+P4+P5)/sum) <= Rand_num1 &
					 Rand_num1 < ((P1+P2+P3+P4+P5+P6)/sum))
			{
				return (6);
			}
			else if (((P1+P2+P3+P4+P5+P6)/sum) <=Rand_num1 &
					 Rand_num1 <((P1+P2+P3+P4+P5+P6+P7)/sum))
			{
				return (7);
			}
			else if (((P1+P2+P3+P4+P5+P6+P7)/sum) <= Rand_num1 &
					 Rand_num1 < ((P1+P2+P3+P4+P5+P6+P7+P8)/sum))
			{
				return (8);
			}
			else 
			{
				return (9);
			}
		}
		 else{return(0);}
		
	}

	//======================sample
	
	    for (s=1; s<=sample; s++)
		      {
                  //if((s!=5)&&(s!=10)&&(s!=14)&&(s!=17)&&(s!=20)&&(s!=22)&&(s!=25)&&(s!=30)&&(s!=34)&&(s!=44)&&(s!=48))
                  {
		   	  //==================================initial state================================
	   	  srand(s);
	   	      n=0;
		      printf("\n");
		      
		      for (i=1; i<=r; i++)
		      {
			  for (j=1; j<=c; j++)
			  {
				p=rand()%100;
			        if (p<=50)
				{
				       
				      H[i][j]=0;
				      T[i][j]=1;
                                      inf[i][j]=0;
                                    
			        }
			        else 
				{
				      H[i][j]=1;
                                      T[i][j]=0;
				      inf[i][j]=0;
				     
				}
				n=n+H[i][j];
				n=n+T[i][j];
				n=n+inf[i][j];
				
                
			  }
		      }
			
			H[(r+2)/2][(c+2)/2]=0; 
  		        T[(r+2)/2][(c+2)/2]=0;
			inf[(r+2)/2][(c+2)/2]=1;
			
             
	      //========================priodic boundary conditio=========================           
		
	          H[0][0]=H[r][c];
		  H[0][c+1]=H[r][1];
		  H[r+1][0]=H[1][c];
		  H[r+1][c+1]=H[1][1];
		  
		  T[0][0]=T[r][c];
		  T[0][c+1]=T[r][1];
		  T[r+1][0]=T[1][c];
		  T[r+1][c+1]=T[1][1];
		  
		  inf[0][0]=inf[r][c];
		  inf[0][c+1]=inf[r][1];
		  inf[r+1][0]=inf[1][c];
		  inf[r+1][c+1]=inf[1][1];
		  
		 
		  
		  for (i=1; i<=c; i++)
		  {
		    H[0][i]=H[r][i];
		    H[r+1][i]=H[1][i];
		    
		    T[0][i]=T[r][i];
		    T[r+1][i]=T[1][i];
		    
		    inf[0][i]=inf[r][i];
		    inf[r+1][i]=inf[1][i];
		    
		   
		  }
		  
		  for (i=1; i<=r; i++)
		  {
		    H[i][0]=H[i][c];
		    H[i][c+1]=H[i][1];
		    
		    T[i][0]=T[i][c];
		    T[i][c+1]=T[i][1];
		    
		    inf[i][0]=inf[i][c];
		    inf[i][c+1]=inf[i][1];
		    
		   
		  }   
		  
	      //====================================================================
		  //  srand(s); 
		  
		 printf("sample= %3d\n" ,s); 
                  //
		  for (t=1; t<timestep; t++)
		  { //for timestep
                                  	 
		      // printf("time step= %3d   sample= %3d\n" , t,s); 
		       
		       
			    if (t%4==1)
			    {
				  L=1;
				  LL=1;
			    }
			    
			    else if(t%4==2)
			    {
				  L=1;
				  LL=2;
			    } 
			    
			    else if(t%4==3)
			    {
			      L=2;
			      LL=2;
			    }
			      else
			      {
			      L=2;
			      LL=1;
			      }
             
                           
			   // n1[t]=0;              
			   // n2[t]=0;                	      
			   // n3[t]=0;
			  
		
	          for (i=1; i<=r; i++)
	            {
		       for (j=1; j<=c; j++)
		       {                      
			      n1[s][t]=n1[s][t]+ H[i][j];
			      n2[s][t]=n2[s][t]+T[i][j];
			      n3[s][t]=n3[s][t]+inf[i][j];
			  
						
		       }
				   
	             }
	             if(n1[s][t]>12000)
                 {
                  printf("sample %3d\n" , s);
                  printf("number of H cells= %3f\n" , n1[s][t]);
                 }
			     // printf("number of H cells= %3d\n" , n1[s][t]);
			     // printf("number of T cells= %3d\n" , n2[s][t]);
			     // printf("number of inf cells= %3d\n" , n3[s][t]);
			    //  printf("\n"); 
			      
			      
             //================================== reaction step  ====================================
             
   		      for (i=1; i<=r; i++)
		      {//fori
		      
			   for (j=1; j<=c; j++)
			   {//forj
			   
			   
			    if (H[i][j]==1)
			      {
				   if (inf[i-1][j]==1 || inf[i+1][j]==1 || inf[i][j-1]==1 || inf[i][j+1]==1)
			             {
				        E1 = random()/(float)RAND_MAX;
					if (E1<=p1)
					  {
					      temp_H[i][j]=0;
					      temp_T[i][j]=0;
					      temp_inf[i][j]=1; 
					   
					  }
					
					else 
					{
						
					     temp_H[i][j]=1;
					     temp_T[i][j]=0;
					     temp_inf[i][j]=0;
						
				        } 
					     
					   
			             }
			                 
			                 
			           else {
				            temp_H[i][j]=1;
				            temp_T[i][j]=0;
			              	    temp_inf[i][j]=0;
				             
			                }
			                
			                
			      }
				
				
				    
		           if (inf[i][j]==1)
			     {
				      
				  if (T[i-1][j]==1 || T[i+1][j]==1 || T[i][j-1]==1 || T[i][j+1]==1)
				    {
				        E2 = random()/(float)RAND_MAX;
					if (E2<=p2)
					  {
					      temp_H[i][j]=0;
					      temp_T[i][j]=1;
					      temp_inf[i][j]=0; 
					   
					  }
					
					else 
					{
						
					     temp_H[i][j]=1;
					     temp_T[i][j]=0;
					     temp_inf[i][j]=0;
						
				        } 
				        
                                     }
                                     
                                        else 
                                        {
					  
					    E3 = random()/(float)RAND_MAX;
					    if (E3<=p3)
					      {
						  temp_H[i][j]=1;
						  temp_T[i][j]=0;
						  temp_inf[i][j]=0;
                                        
                                              }
                                    
                                            else 
					    {
                                                    
						  temp_H[i][j]=0;
						  temp_T[i][j]=0;
						  temp_inf[i][j]=1;
                                        
                                        
                                            }
                                
                                  
                                        }
                            
			       
			    }
				    
				    			     
		          if (T[i][j]==1)
			    {
				E4 = random()/(float)RAND_MAX;
				if(E4<=p4)
				{
				
                                    temp_H[i][j]=1;
				    temp_T[i][j]=0;
				    temp_inf[i][j]=0;
                                
                                }
                                    
                                    
                                else 
				{
                            
                                    temp_H[i][j]=0;
				    temp_T[i][j]=1;
				    temp_inf[i][j]=0;
                               
                                }
		             }
				    
				    
				  
				       
				    		    
				
			      }//end of forj
		       }//end of fori

		       
		                    
                 // /n1[t]=0;              
                 // n2[t]=0;                	      
                 // n3[t]=0;
               
		
	         /* for (i=1; i<=r; i++)
	            {
		       for (j=1; j<=c; j++)
		       {                      
			      n1[t]=n1[t]+ temp_H[i][j];
			      n2[t]=n2[t]+temp_T[i][j];
			      n3[t]=n3[t]+temp_inf[i][j];
			   		
		       }
				   
	            } */
			    /*  printf("number of H cells= %3d\n" , n1[t]);
			      printf("number of T cells= %3d\n" , n2[t]);
			      printf("number of inf cells= %3d\n" , n3[t]);
			      printf("\n"); */
			      
	     //========================== update ==============================	   
		
		
			  for (i=1; i<=r; i++)
			  {
			      for (j=1; j<=c; j++)
			      {
				      H[i][j]=temp_H[i][j];
                                      T[i][j]=temp_T[i][j];
				      inf[i][j]=temp_inf[i][j];
				     
                      
				      temp_H[i][j]=0;
				      temp_T[i][j]=0;
				      temp_inf[i][j]=0;
				    
				      
			      }
				     
			  }
				    
				    
				    
				    
	   //========================= priodic boundary condition ====================            
		
	          H[0][0]=H[r][c];
		  H[0][c+1]=H[r][1];
		  H[r+1][0]=H[1][c];
		  H[r+1][c+1]=H[1][1];
		  
		  T[0][0]=T[r][c];
		  T[0][c+1]=T[r][1];
		  T[r+1][0]=T[1][c];
		  T[r+1][c+1]=T[1][1];
		  
		  inf[0][0]=inf[r][c];
		  inf[0][c+1]=inf[r][1];
		  inf[r+1][0]=inf[1][c];
		  inf[r+1][c+1]=inf[1][1];
		  
		
		  
		  for (i=1; i<=c; i++)
		  {
		    H[0][i]=H[r][i];
		    H[r+1][i]=H[1][i];
		    
		    T[0][i]=T[r][i];
		    T[r+1][i]=T[1][i];
		    
		    inf[0][i]=inf[r][i];
		    inf[r+1][i]=inf[1][i];
		    
		  }
		  
		  for (i=1; i<=r; i++)
		  {
		    H[i][0]=H[i][c];
		    H[i][c+1]=H[i][1];
		    
		    T[i][0]=T[i][c];
		    T[i][c+1]=T[i][1];
		    
		    inf[i][0]=inf[i][c];
		    inf[i][c+1]=inf[i][1];
		    
		  }   
	      
               // n1[t]=0;              
               // n2[t]=0;                	      
               // n3[t]=0;
              
		
	        /*  for (i=1; i<=r; i++)
	            {
		       for (j=1; j<=c; j++)
		       {                      
			      n1[t]=n1[t]+ H[i][j];
			      n2[t]=n2[t]+T[i][j];
			      n3[t]=n3[t]+inf[i][j];
						
		       }
				   
	             }*/
			    /*  printf("number of H cells= %3d\n" , n1[t]);
			      printf("number of T cells= %3d\n" , n2[t]);
			      printf("number of inf cells= %3d\n" , n3[t]);
			      printf("\n"); */	     
	      
	      
	     
	   //=====================================================================
			      
		  for(i=1; i<=r; i++)
		  {
		    for(j=1; j<=c; j++)
		    {
		      if (H[i][j] + T[i][j] + inf[i][j]  > 1)
		      {
			printf("error \n" );
                                t=timestep;
				s=sample;
		      }
		    }
		  }
		  
	   //========================== redistribution for cells ===============================
		
                  nH = 0;
			
		
                  for(i = L ; i<=r-2 ; i+=3)
		     {//for functioni
					
			for(j = L ; j<=c-2 ; j+=3)
			{//for functiomj
			
					
                nH = H[i][j]+H[i][j+1]+H[i][j+2]+H[i+1][j]+H[i+1][j+1]+H[i+1][j+2]+H[i+2][j]+H[i+2][j+1]+H[i+2][j+2];
                      
                  // printf("nH=%3d  \n",nH);
                       
                        if(nH!= 0)
			{
							
							
				for(k1=0 ; k1<nH; k1++)
				   {
					val = cell_addition (k1);
					
				
						if(val == 1)
						{
							temp_H[i][j] = 1;						
						}
						else if(val == 2)
						{
							temp_H[i][j+1] = 1;
						}
						else if(val == 3)
						{
							temp_H[i][j+2] = 1;
						}
						else if(val == 4)
						{
							temp_H[i+1][j] = 1;
						}	
						else if(val == 5)
						{
							temp_H[i+1][j+1] = 1;
						}
						else if(val == 6)
						{
							temp_H[i+1][j+2] = 1;
						}
						else if(val == 7)
						{
							temp_H[i+2][j] = 1;
						}
						else if(val == 8)
						{
							temp_H[i+2][j+1] = 1;
						}
						else if(val ==9)
						{
							temp_H[i+2][j+2] = 1;
						}
						else
						{
							printf("!!!!okkkkkk!!!!!!!!!!!!!!!!!!!!!!!!!!!!!!!!!!!!!!!!!!!!!!\n");
							t=timestep+1;
							s=sample+1;
						}
					}
			}
						
						
		ntH = 0;
		
                ntH = temp_H[i][j]+temp_H[i][j+1]+temp_H[i][j+2]+temp_H[i+1][j]+temp_H[i+1][j+1]+temp_H[i+1][j+2]+temp_H[i+2][j]+temp_H[i+2][j+1]+temp_H[i+2][j+2];
        
                                                
              
                            if(nH!=ntH)  
                            {  
                            
                                printf("nH= %3d  ntH= %3d  i= %3d  j= %3d val=%3d\n" , nH,ntH,i,j,val);
                            
                                printf("error \n" );
                                t=timestep+1;
				s=sample+1;
				//i=r;
				//j=c;
			     
			   }
    
      //=====================================================================================================      
                
                
                nT = 0;
			
                nT = T[i][j]+T[i][j+1]+T[i][j+2]+T[i+1][j]+T[i+1][j+1]+T[i+1][j+2]+T[i+2][j]+T[i+2][j+1]+T[i+2][j+2];
                      
                       
                       
                        if(nT!= 0)
			{		
							
				for(k1=0 ; k1<nT; k1++)
				   {
					val = cell_addition (k1);
								
						if(val == 1)
						{
							temp_T[i][j] = 1;			
						}
						else if(val == 2)
						{
							temp_T[i][j+1] = 1;
						}
						else if(val == 3)
						{
							temp_T[i][j+2] = 1;
						}
						else if(val == 4)
						{
							temp_T[i+1][j] = 1;
						}	
						else if(val == 5)
						{
							temp_T[i+1][j+1] = 1;
						}
						else if(val == 6)
						{
							temp_T[i+1][j+2] = 1;
						}
						else if(val == 7)
						{
							temp_T[i+2][j] = 1;
						}
						else if(val == 8)
						{
							temp_T[i+2][j+1] = 1;
						}
						else if(val ==9)
						{
							temp_T[i+2][j+2] = 1;
						}
						else
						{
							printf("!okkkkk!!!!!!!!!!!!!!!!!!!!!!!!!!!!!!!!!!!!!!!!!!!!!!!!!\n");
							t=timestep+1;
							s=sample+1;
						}
				    }
			}
			
			
		ntT = 0;
		
                ntT = temp_T[i][j]+temp_T[i][j+1]+temp_T[i][j+2]+temp_T[i+1][j]+temp_T[i+1][j+1]+temp_T[i+1][j+2]+temp_T[i+2][j]+temp_T[i+2][j+1]+temp_T[i+2][j+2];
        
        
    //==================================================================================================================
                
		
                ninf = 0;
		
                ninf = inf[i][j]+inf[i][j+1]+inf[i][j+2]+inf[i+1][j]+inf[i+1][j+1]+inf[i+1][j+2]+inf[i+2][j]+inf[i+2][j+1]+inf[i+2][j+2];
                      
                       
                       
                        if(ninf!= 0)
			{
				for(k1=0 ; k1<ninf; k1++)
				    {
					val = cell_addition (k1);
								
						if(val == 1)
						{
							temp_inf[i][j] = 1;	
						}
						else if(val == 2)
						{
							temp_inf[i][j+1] = 1;
						}
						else if(val == 3)
						{
							temp_inf[i][j+2] = 1;
						}
						else if(val == 4)
						{
							temp_inf[i+1][j] = 1;
						}	
						else if(val == 5)
						{
							temp_inf[i+1][j+1] = 1;
						}
						else if(val == 6)
						{
							temp_inf[i+1][j+2] = 1;
						}
						else if(val == 7)
						{
							temp_inf[i+2][j] = 1;
						}
						else if(val == 8)
						{
							temp_inf[i+2][j+1] = 1;
						}
						else if(val ==9)
						{
							temp_inf[i+2][j+2] = 1;
						}
						else
						{
							printf("!!!okkkkkkkkk!!!!!!!!!!!!!!!!!!!!!!!!!!!!!!!!!!!!!!!!!!!!!!!\n");
							t=timestep+1;
							s=sample+1;
						}
				    }
			}
		
		
		ntinf = 0;
		
		ntinf = temp_inf[i][j]+temp_inf[i][j+1]+temp_inf[i][j+2]+temp_inf[i+1][j]+temp_inf[i+1][j+1]+temp_inf[i+1][j+2]+temp_inf[i+2][j]+temp_inf[i+2][j+1]+temp_inf[i+2][j+2];
        
        
    
     //======================================================================================================================================                  

                            
                            if (nT!=ntT)
			    {
			      
                                printf("nT= %3d  ntT= %3d  i= %3d  j= %3d\n" , nT,ntT,i,j);
                            
                                printf("error \n" );
                                t=timestep;
				s=sample;
			      
			    }
                            
                            if (ninf!=ntinf)
			    {
			      
                                printf("ninf= %3d  ntinf= %3d  i= %3d  j= %3d\n" , ninf,ntinf,i,j);
                            
                                printf("error \n" );
                                t=timestep;
				s=sample;
			      
			    }
                        
                           
           //=================================== update ===========================================
                            
                            
                       for (a=i;a<i+3;a++)
                       {
                          for(b=j;b<j+3;b++)
                          {
                             H[a][b]=temp_H[a][b];
                              temp_H[a][b]=0;
                            
                              T[a][b]=temp_T[a][b];
                              temp_T[a][b]=0;
                             
                              inf[a][b]=temp_inf[a][b];
                              temp_inf[a][b]=0;
                             
                            }
                         }
        
            
                           
		
		
		   }//end of for functionj
		     }//end of for functioni
		
          
           //============================ priodic boundary condition ===================================            
		
	          H[0][0]=H[r][c];
		  H[0][c+1]=H[r][1];
		  H[r+1][0]=H[1][c];
		  H[r+1][c+1]=H[1][1];
		  
		  T[0][0]=T[r][c];
		  T[0][c+1]=T[r][1];
		  T[r+1][0]=T[1][c];
		  T[r+1][c+1]=T[1][1];
		  
		  inf[0][0]=inf[r][c];
		  inf[0][c+1]=inf[r][1];
		  inf[r+1][0]=inf[1][c];
		  inf[r+1][c+1]=inf[1][1];
		 
		  for (i=1; i<=c; i++)
		  {
		    H[0][i]=H[r][i];
		    H[r+1][i]=H[1][i];
		    
		    T[0][i]=T[r][i];
		    T[r+1][i]=T[1][i];
		    
		    inf[0][i]=inf[r][i];
		    inf[r+1][i]=inf[1][i];
		    
		  }
		  
		  for (i=1; i<=r; i++)
		  {
		    H[i][0]=H[i][c];
		    H[i][c+1]=H[i][1];
		    
		    T[i][0]=T[i][c];
		    T[i][c+1]=T[i][1];
		    
		    inf[i][0]=inf[i][c];
		    inf[i][c+1]=inf[i][1];
		   
		  }      
 
                  

		
			 
	   //==========================================================================================	    
				    

			 		// DISLIN
           //++++++++++++++++++++++++++++++++++++++++++++++++++++++++++++++++++++++++++++++++++++++++++++++++++++++++++++++++++++++++++
	 	
		//if (t%10==0)
		{
			
	   //+++++++++++++++++++++++++++++++++++++++++++++++++++++++++++++++++++++++++++++++++++++++++++++++++++++++++++++++++++++++++++
			
			
			/*pagera();
			pagfll(255);
			axspos(290,1900);              //determines the position of  an axis system
			axslen(1700,1700);             //defines the size of an axis system
			ticpos("revers","xy");
			
			//name("X","x");
			//name("Y","y");
			labdig(0, "xyz");
			pagera();                        //plots a border around the page
			hsymbl(15);                      //define the size of the symbol
			incmrk(-1); 
			setclr(0);                     //-n symbol, n  line,  +n  symbol & line
			//graf(0.0,c+1,0.0,50.0,0.0,c+1,0.0,50.0);
            graf(0,timestep,0,timestep/4,0,15000,0,15000/10);
			title();*/
			
			
	   //+++++++++++++++++++++++++++++++++++++++++++++++++++++++++++++++++++++++++++++++++++++++++++++++++++++++++++++++++++++++++++
			/*
			float yarray0[c],*yray0;
			yray0=yarray0;
			float xarray0[r],*xray0;
			xray0 = xarray0;
			float yarray1[c],*yray1;
			yray1=yarray1;
			float xarray1[r],*xray1;
			xray1 = xarray1;
			float yarray2[c],*yray2;
			yray2=yarray2;
			float xarray2[r],*xray2;
			xray2 = xarray2;
			
			for(i=1;i<=r;i++)
			{
				for(j=1;j<=c;j++)
				{
					if (H[i][j] == 1)  
						 {  
						   yarray0[j]= i ; xarray0[j] = j;
						   yarray1[j] = 0 ; xarray1[j] = 0;
						   yarray2[j] = 0 ; xarray2[j] = 0;
					
					         }
					         
					if (T[i][j] == 1)  
					{ 
						  yarray1[j]= i ; xarray1[j] = j;
						  yarray0[j] = 0 ; xarray0[j] = 0;
						  yarray2[j] = 0 ; xarray2[j] = 0;
					}
					
					if (inf[i][j] == 1)  
					{   
						  yarray2[j]= i ; xarray2[j] = j;
						  yarray0[j] = 0 ; xarray0[j] = 0;
						  yarray1[j] = 0 ; xarray1[j] = 0;
					}
					
					
				}
				
				marker(12);
				//setclr(150);		//necrotic cell(green)
				//curve(xray3,yray3,r);
				//marker(12);
				//setclr(10);		//healthy cell(blue)
				//curve(xray0,yray0,r);

				

			        marker(12);
				setclr(10);		//healthy cells (blue)
				curve(xray0,yray0,c);
				
				
				marker(12);
				setclr(150);		//lymphocyte cells (green)
				curve(xray1,yray1,c);
				
				marker(12);
				setclr(250);		//infection cells (red)
				curve(xray2,yray2,c);
				
				
				
			}*/
			//endgrf();
			
		}
		//printf("cvalue=%3d\n",value);
		//
                
                
		      
		 }//end of timestep
		 
    setclr(0);
	graf(0,timestep,0,timestep/4,0,15000,0,15000/10);
	//graf(0,100,0,100,0,5000,0,1000);
	float yarray5[timestep] , *yray5;
	float xarray5[timestep] , *xray5;
	yray5 = yarray5;
	xray5 = xarray5;
    
        float yarray6[timestep] , *yray6;
	float xarray6[timestep] , *xray6;
	yray6 = yarray6;
	xray6 = xarray6;
    
        float yarray7[timestep] , *yray7;
	float xarray7[timestep] , *xray7;
	yray7 = yarray7;
	xray7 = xarray7;
    
       
	for(i=1; i<timestep; i++)
	{
	//yarray2[i]= cancer_number[i]/ necros_number[i];
	
		yarray5[i]= n1[s][i];
		xarray5[i] = i;
		
	        yarray6[i]= n2[s][i];
		xarray6[i] = i;
        
                yarray7[i]= n3[s][i];
		xarray7[i] = i;
          
            
	}
	
	setclr(150);
	marker(21);
	curve(xray5,yray5,timestep);
	
        setclr(10);
	marker(21);
	curve(xray6,yray6,timestep);
    
        setclr(250);
	marker(21);
	curve(xray7,yray7,timestep);
    
        

		 
		endgrf(); 
                  }
}	
    
	disfin();
		 
		 //==========================end sample
    
    
    //==========================================================================================================
        
      FILE* Infected;
      FILE* Healthy;
      FILE* Tcell;
 
   // timefile=fopen("timefile.txt","w+");
    Infected=fopen("Infected.txt","w+");
    Healthy=fopen("Healthy.txt","w+");
    Tcell=fopen("Tcell.txt","w+");
       
	for(i=1; i<timestep; i++)
	{
         printf("time %3d\n",i);
        for(s=1; s<=sample; s++)
            {
            //printf("sample %3d\n",s);
            //printf("Healthy %3f ",n1[s][i]);
            fprintf(Healthy,"%3f; ",n1[s][i]);
            fprintf(Tcell,"%3f ; ",n2[s][i]);
            fprintf(Infected,"%f ;",n3[s][i]);
            }
            fprintf(Healthy,"\n ");
            fprintf(Tcell,"\n ");
            fprintf(Infected,"\n ");
       
            
	}
	//fclose(timefile);
	fclose(Healthy);
	fclose(Tcell);
	fclose(Infected);
    
    
    
    //========================================================================================================
    
    
    
    
    
    
    
    
    float dsh[timestep]={0.0},dst[timestep]={0.0},dsi[timestep]={0.0};
    
    
    
  
   
    for(i=1; i<timestep; i++)
	{ 
     	for(s=1; s<=sample; s++)
            {
                //if((s!=5)&&(s!=10)&&(s!=14)&&(s!=17)&&(s!=20)&&(s!=22)&&(s!=25)&&(s!=30)&&(s!=34)&&(s!=44)&&(s!=48))
                {N1[i]=N1[i]+n1[s][i]/sam;
             N2[i]=N2[i]+n2[s][i]/sam;
              N3[i]=N3[i]+n3[s][i]/sam;}
            }
            //printf(" N1=%3f N2= %3f N3= %3f \n",N1[i],N2[i],N3[i]);
            
            for(s=1; s<=sample; s++)
            {
               // if((s!=5)&&(s!=10)&&(s!=14)&&(s!=17)&&(s!=20)&&(s!=22)&&(s!=25)&&(s!=30)&&(s!=34)&&(s!=44)&&(s!=48))
                //printf(" n1=  %3f\n" ,n1[s][i]);
                {n1[s][i]=pow(n1[s][i]-N1[i],2);
               // printf(" n1  %3f\n" ,n1[s][i]);
                n2[s][i]=pow(n2[s][i]-N2[i],2);
                n3[s][i]=pow(n3[s][i]-N3[i],2);}
            } 
            for(s=1; s<=sample; s++)
            {
                //if((s!=5)&&(s!=10)&&(s!=14)&&(s!=17)&&(s!=20)&&(s!=22)&&(s!=25)&&(s!=30)&&(s!=34)&&(s!=44)&&(s!=48))
                { dsh[i]=dsh[i]+n1[s][i]/sam; 
             dst[i]=dst[i]+n2[s][i]/sam; 
             dsi[i]=dsi[i]+n3[s][i]/sam; }   
                
                
            /* dsh[i]=dsh[i]+pow(n1[s][i]-N1[i],2)  ; 
             dst[i]=dst[i]+pow(n2[s][i]-N2[i],2)  ; 
             dsi[i]=dsi[i]+pow(n3[s][i]-N3[i],2)  ; */
            }
           // printf(" sh=%3f st= %3f si= %3f \n",dsh[i],dst[i],dsi[i]);
            
            dsh[i]=pow(dsh[i],0.5);
            dst[i]=pow(dst[i],0.5);
            dsi[i]=pow(dsi[i],0.5);
            printf(" sh=%3f st= %3f si= %3f \n",dsh[i],dst[i],dsi[i]);
            
            
    }
    
          FILE* dsInfected;
      FILE* dsHealthy;
      FILE* dsTcell;
 
   // timefile=fopen("timefile.txt","w+");
    dsInfected=fopen("dsInfected.txt","w+");
    dsHealthy=fopen("dsHealthy.txt","w+");
    dsTcell=fopen("dsTcell.txt","w+");
       
	for(i=1; i<timestep; i++)
	{
        
            //printf("sample %3d\n",s);
            //printf("Healthy %3f ",n1[s][i]);
            fprintf(dsHealthy,"%3f \n",dsh[i]);
            fprintf(dsTcell,"%3f  \n",dst[i]);
            fprintf(dsInfected,"%f \n",dsi[i]);
           
       
            
	}
	//fclose(timefile);
	fclose(dsHealthy);
	fclose(dsTcell);
	fclose(dsInfected);
    
    
    
    
    
    
   	/*for(i=1; i<timestep; i++)
	{ 
     	for(s=0; s<=sample; s++)
            {
             N1[i]=N1[i]+n1[s][i]/sample;
             N2[i]=N2[i]+n2[s][i]/sample;
              N3[i]=N3[i]+n3[s][i]/sample;
            }
            for(s=0; s<=sample; s++)
            {
             dsh[i]=dsh[i]+pow(n1[s][i],2)  ; 
             dst[i]=dst[i]+pow(n2[s][i],2)  ; 
             dsi[i]=dsi[i]+pow(n3[s][i],2)  ; 
            }
            dsh[i]=(dsh[i]/sample)-pow(N1[i],2);
            dst[i]=dst[i]/sample-pow(N2[i],2);
            dsi[i]=dsi[i]/sample-pow(N3[i],2);
            
            dsh[i]=pow(dsh[i],0.5);
            dst[i]=pow(dst[i],0.5);
            dsi[i]=pow(dsi[i],0.5);
            printf(" sh=%3f st= %3f si= %3f \n",dsh[i],dst[i],dsi[i]);
            
            
    }*/
		 
    			//disfin();       
			        
			
	setpag("da4l");
	metafl("xwin");
	//metafl("tiff");
	disini();
	axspos(650,1900);
	axslen(1700,1700);

	pagera();
	pagfll(255);
	hsymbl(12);				
	marker(20);
	incmrk(-1);
	ticpos("revers","xyz");
	labdig(-1, "xyz");

	setclr(0);
	//name("my","y");
	//setclr(50);
	graf(0,timestep,0,timestep/4,0,15000,0,15000/10);
	//graf(0,100,0,100,0,5000,0,1000);
	float yarray5[timestep] , *yray5;
	float xarray5[timestep] , *xray5;
	yray5 = yarray5;
	xray5 = xarray5;
    
        float yarray6[timestep] , *yray6;
	float xarray6[timestep] , *xray6;
	yray6 = yarray6;
	xray6 = xarray6;
    
        float yarray7[timestep] , *yray7;
	float xarray7[timestep] , *xray7;
	yray7 = yarray7;
	xray7 = xarray7;
    
       
	for(i=0; i<timestep; i++)
	{
	//yarray2[i]= cancer_number[i]/ necros_number[i];
	
		yarray5[i]= N1[i];
		xarray5[i] = i;
		
	        yarray6[i]= N2[i];
		xarray6[i] = i;
        
                yarray7[i]= N3[i];
		xarray7[i] = i;
          
            
	}
	
	setclr(150);
	marker(21);
	curve(xray5,yray5,timestep);
	
        setclr(10);
	marker(21);
	curve(xray6,yray6,timestep);
    
        setclr(250);
	marker(21);
	curve(xray7,yray7,timestep);
    
        
	endgrf();
	disfin();
	
	
	setpag("da4l");
	metafl("xwin");
	//metafl("bmp");
	disini();
	axspos(650,1900);
	axslen(1700,1700);

	pagera();
	pagfll(255);
	hsymbl(13);				
	marker(21);
	incmrk(-1);
	ticpos("revers","xyz");
	labdig(-1, "xyz");

	setclr(0);
	//name("my","y");
	//setclr(50);
	graf(0,r*c,0,r*c/5,0,r*c,0,r*c/10);
	//graf(0,100,0,100,0,5000,0,1000);
	float yarray8[timestep] , *yray8;
	float xarray8[timestep] , *xray8;
	yray8 = yarray8;
	xray8 = xarray8;
    FILE* timefile;
      FILE* infected;
      FILE* healthy;
      FILE* tcell;
 
    timefile=fopen("timefile.txt","w+");
    infected=fopen("infected.txt","w+");
    healthy=fopen("healthy.txt","w+");
    tcell=fopen("tcell.txt","w+");
       
	for(i=1; i<=timestep; i++)
	{
	//yarray2[i]= cancer_number[i]/ necros_number[i];
	
		yarray8[i]= N2[i]/sample;
		xarray8[i] =N3[i]/sample;
	fprintf(timefile,"%3d\n",i);
	fprintf(healthy,"%3d\n",N1[i]/sample);
	fprintf(tcell,"%3d\n",N2[i]/sample);
	fprintf(infected,"%3d\n",N3[i]/sample);

            
	}
	fclose(timefile);
	fclose(healthy);
	fclose(tcell);
	fclose(infected);
    
	
	setclr(10);
	curve(xray8,yray8,timestep);
	

    
        
	endgrf();
	disfin();
	printf("final\n" ); 
    
    

		
}
